# Supplementary material for: Construction and validation of a transmembrane 4 superfamily-related genes prognostic model for esophageal squamous cell carcinoma
Source: Front Oncol. 2025 Nov 19;15:1580199. doi: 10.3389/fonc.2025.1580199 (PMC12672243; doi:10.3389/fonc.2025.1580199)
Supplement: Supplementary file 1 [file DataSheet1.zip]

Archive with 18 entries (17 files):
- Supplementary Material/
- __MACOSX/._Supplementary Material
- Supplementary Material/.DS_Store
- __MACOSX/Supplementary Material/._.DS_Store
- Supplementary Material/Supplementary Figure S3 .TIF
- __MACOSX/Supplementary Material/._Supplementary Figure S3 .TIF
- Supplementary Material/Supplementary Figure S1.tif
- __MACOSX/Supplementary Material/._Supplementary Figure S1.tif
- Supplementary Material/Supplementary Table S4.xlsx
- __MACOSX/Supplementary Material/._Supplementary Table S4.xlsx
- Supplementary Material/Supplementary Material.DOCX
- __MACOSX/Supplementary Material/._Supplementary Material.DOCX
- Supplementary Material/Supplementary Figure S4.tif
- __MACOSX/Supplementary Material/._Supplementary Figure S4.tif
- Supplementary Material/Supplementary Figure S2 .TIF
- __MACOSX/Supplementary Material/._Supplementary Figure S2 .TIF
- Supplementary Material/Supplementary Table S2.xlsx
- __MACOSX/Supplementary Material/._Supplementary Table S2.xlsx
