# Supplementary material for: Construction and validation of a transmembrane 4 superfamily-related genes prognostic model for esophageal squamous cell carcinoma
Source: Front Oncol. 2025 Nov 19;15:1580199. doi: 10.3389/fonc.2025.1580199 (PMC12672243; doi:10.3389/fonc.2025.1580199)
Supplement: Supplementary file 1 [file DataSheet1.zip › Supplementary Material/Supplementary Table S4.xlsx]

## Sheet: Sheet1
Supplementary Table S4. Detailed information table of 21 kinds of drugs
Treat	Control	padj	pvalue	log2FoldChange	Drugs	sig	Function
2.488	2.218	0.189447564066203	0.0205730259868062	0.26980001568597	BAY.61.3606	*	Syk kinase inhibitor
3.722	3.455	0.189447564066203	0.0211382604897912	0.266258007412032	AZD6482	*	PI3Kβ (phosphatidylinositol 3-kinase β) inhibitors
4.623	4.368	0.101817603084345	0.00604857048025812	0.254778691685948	PLX4720	**	Selective inhibitor of RAF V600E
3.27	3.047	0.189447564066203	0.0356386506659193	0.223412033709179	Cisplatin	*	Chemotherapy drugs
3.004	2.794	0.0919461140094131	0.00455178782224817	0.209789841144636	Embelin	**	Highly efficient XIAP inhibitors
5.341	5.141	0.189447564066203	0.0305896514745705	0.199931310163429	ATRA	*	Targeted therapeutic drugs
3.895	3.726	0.189447564066203	0.0321997374749123	0.168857755874941	QS11	*	Experimental small molecule inhibitors
4.605	4.442	0.189447564066203	0.0321997374749123	0.162919200214361	Pazopanib	*	Multi-target tyrosine kinase inhibitor
4.226	4.077	0.189447564066203	0.0356386506659193	0.148421180606277	AG.014699	*	PARP inhibitor
4.808	4.843	0.065756858899106	0.00212413433633761	-0.0355219	Roscovitine	**	CDK (cyclin-dependent kinase) inhibitors
3.848	3.896	0.214178603366298	0.0424116046269896	-0.0480021	Sorafenib	*	Multi-kinase inhibitors (Tkis)
4.463	4.529	0.139688480552783	0.0110644341031907	-0.0657977	Bicalutamide	*	Non-steroidal anti-androgen (NSAA)
1.673	1.759	0.189447564066203	0.0261676892506353	-0.0856326	NVP.TAE684	*	ALK (anaplastic lymphoma kinase) inhibitors
4.499	4.605	0.111631079557346	0.00773680749407351	-0.105664	GNF.2	**	Allosteric inhibitor
4.003	4.243	0.189447564066203	0.031385838033689	-0.239861	AZD.0530	*	Dual-target Src/Bcr-Abl tyrosine kinase inhibitor
4.213	4.47	0.189447564066203	0.0338819063827657	-0.256897	Lapatinib	*	Dual tyrosine kinase inhibitor (TKI)
4.067	4.379	0.065756858899106	0.00112860390893004	-0.31211	Erlotinib	**	Epidermal growth factor receptor tyrosine kinase inhibitor (EGFR-TKI)
5.539	5.876	0.065756858899106	0.00260423203560816	-0.337658	WZ.1.84	**	PROTAC degrading agent
2.686	3.025	0.214196985560736	0.0445360068987669	-0.338759	AZD6244	*	MEK1/2 inhibitor
2.492	2.865	0.065756858899106	0.00251788370557197	-0.373091	BMS.536924	**	Atp-competitive dual-target inhibitors
2.458	2.897	0.189447564066203	0.0189556644397594	-0.439641	PD.0332991	*	CDK4/6 inhibitor
