# Supplementary material for: Construction and validation of a transmembrane 4 superfamily-related genes prognostic model for esophageal squamous cell carcinoma
Source: Front Oncol. 2025 Nov 19;15:1580199. doi: 10.3389/fonc.2025.1580199 (PMC12672243; doi:10.3389/fonc.2025.1580199)
Supplement: Supplementary file 1 [file DataSheet1.zip › Supplementary Material/Supplementary Table S2.xlsx]

## Sheet: 1.PCR检测整体计划
序号	分组	样本编号	样本信息	备注	检测基因
1	Control	Control1	N 1	样本对应	TSPAN15
2	Control	Control2	N 2		TSPAN9
3	Control	Control3	N 3		TSPAN16
4	Control	Control4	N 4
5	Control	Control5	N 5
6	ESCC	ESCC1	T 1
7	ESCC	ESCC2	T 2
8	ESCC	ESCC3	T 3
9	ESCC	ESCC4	T 4
10	ESCC	ESCC5	T 5
板1
	1	2	3	4	5	6	7	8	9	10	11	12
A	TSPAN15+ 1	TSPAN15+ 1	TSPAN15+ 1	TSPAN15+ 2	TSPAN15+ 2	TSPAN15+ 2	TSPAN15+ 3	TSPAN15+ 3	TSPAN15+ 3	TSPAN15+ 4	TSPAN15+ 4	TSPAN15+ 4
B	TSPAN9 + 1	TSPAN9 + 1	TSPAN9 + 1	TSPAN9 + 2	TSPAN9 + 2	TSPAN9 + 2	TSPAN9 + 3	TSPAN9 + 3	TSPAN9 + 3	TSPAN9 + 4	TSPAN9 + 4	TSPAN9 + 4
C
D	GAPDH + 1	GAPDH + 1	GAPDH + 1	GAPDH + 2	GAPDH + 2	GAPDH + 2	GAPDH + 3	GAPDH + 3	GAPDH + 3	GAPDH + 4	GAPDH + 4	GAPDH + 4
E	TSPAN15+ 5	TSPAN15+ 5	TSPAN15+ 5	TSPAN15+ 6	TSPAN15+ 6	TSPAN15+ 6	TSPAN15+ 7	TSPAN15+ 7	TSPAN15+ 7	TSPAN15+ 8	TSPAN15+ 8	TSPAN15+ 8
F	TSPAN9 + 5	TSPAN9 + 5	TSPAN9 + 5	TSPAN9 + 6	TSPAN9 + 6	TSPAN9 + 6	TSPAN9 + 7	TSPAN9 + 7	TSPAN9 + 7	TSPAN9 + 8	TSPAN9 + 8	TSPAN9 + 8
G
H	GAPDH + 5	GAPDH + 5	GAPDH + 5	GAPDH + 6	GAPDH + 6	GAPDH + 6	GAPDH + 7	GAPDH + 7	GAPDH + 7	GAPDH + 8	GAPDH + 8	GAPDH + 8
板2
	1	2	3	4	5	6	7	8	9	10	11	12
A							TSPAN15+ 9	TSPAN15+ 9	TSPAN15+ 9	TSPAN15+ 10	TSPAN15+ 10	TSPAN15+ 10
B							TSPAN9 + 9	TSPAN9 + 9	TSPAN9 + 9	TSPAN9 + 10	TSPAN9 + 10	TSPAN9 + 10
C
D							GAPDH + 9	GAPDH + 9	GAPDH + 9	GAPDH + 10	GAPDH + 10	GAPDH + 10
E
F
G
H
板3
	1	2	3	4	5	6	7	8	9	10	11	12
A
B	TSPAN16+ 1	TSPAN16+ 1	TSPAN16+ 1	TSPAN16+ 2	TSPAN16+ 2	TSPAN16+ 2	TSPAN16+ 3	TSPAN16+ 3	TSPAN16+ 3	TSPAN16+ 4	TSPAN16+ 4	TSPAN16+ 4
C	GAPDH + 1	GAPDH + 1	GAPDH + 1	GAPDH + 2	GAPDH + 2	GAPDH + 2	GAPDH + 3	GAPDH + 3	GAPDH + 3	GAPDH + 4	GAPDH + 4	GAPDH + 4
D
E	TSPAN16+ 5	TSPAN16+ 5	TSPAN16+ 5	TSPAN16+ 6	TSPAN16+ 6	TSPAN16+ 6	TSPAN16+ 7	TSPAN16+ 7	TSPAN16+ 7	TSPAN16+ 8	TSPAN16+ 8	TSPAN16+ 8
F	GAPDH + 5	GAPDH + 5	GAPDH + 5	GAPDH + 6	GAPDH + 6	GAPDH + 6	GAPDH + 7	GAPDH + 7	GAPDH + 7	GAPDH + 8	GAPDH + 8	GAPDH + 8
G				TSPAN16+ 9	TSPAN16+ 9	TSPAN16+ 9	GAPDH + 9	GAPDH + 9	GAPDH + 9
H				TSPAN16+ 10	TSPAN16+ 10	TSPAN16+ 10	GAPDH + 10	GAPDH + 10	GAPDH + 10

## Sheet: 2.扩张曲线溶解曲线数据
板1
	1	2	3	4	5	6	7	8	9	10	11	12
A	28.569	28.8926	28.0412	28.1755	27.7239	28.0366	28.6154	29.0785	28.377	28.8349	27.0931	26.871
B	31.5693	31.9978	31.5328	30.8595	30.9817	31.227	31.8089	31.4939	31.1869	29.8023	29.4675	29.5315
C
D	28.3066	28.0817	28.0061	25.1511	25.2189	25.0791	26.2593	26.1079	26.1079	17.4702	17.4188	17.6651
E	27.186	26.7367	26.1506	27.3979	27.0413	27.3823	26.1606	26.2389	26.2737	25.9157	26.0297	26.0814
F	29.3175	28.8258	29.0701	28.2824	28.2575	28.3054	27.2049	27.9672	27.0679	26.9846	27.0466	26.6165
G
H	22.5325	22.439	22.4777	26.3403	26.1496	26.2491	13.7704	14.0158	14.0928	13.5354	13.7296	13.5367
板2
	1	2	3	4	5	6	7	8	9	10	11	12
A							26.8269	26.9942	26.9044	29.3454	29.3336	29.056
B							26.1132	26.1356	26.2265	26.1535	26.3707	26.451
C
D							13.6817	13.5635	13.8572	16.3106	16.0983	16.1524
E
F
G
H
板3
	1	2	3	4	5	6	7	8	9	10	11	12
A
B	29.2998	28.5561	29.0078	28.4434	28.5565	28.1886	29.6232	28.6307	28.9148	27.0652	27.057	26.7833
C	24.7699	24.4425	24.3701	21.807	21.5689	21.638	21.7734	21.6957	21.7863	15.6995	15.7257	15.8241
D
E	27.7177	27.8668	28.0512	28.2536	28.3755	28.2639	27.5964	26.6265	26.5269	27.2721	26.4133	26.4369
F	19.5871	19.3756	19.4892	22.7564	22.5793	22.3323	11.7043	12.0936	12.0886	11.8049	12.0061	11.788
G				27.5229	27.2685	27.0463	12.7558	12.5596	12.4396
H				27.5768	27.6546	27.3825	14.424	14.3292	14.4316
							TSPAN15
							TSPAN9
							TSPAN16
							GAPDH①
							GAPDH②

## Sheet: 3.数据处理
Supplementary Table S2. The ΔΔCt value of the qPCR experiment
Sample	TSPAN15			TSPAN9			TSPAN16				H-GAPDH①				Internal reference average value		H-GAPDH②				Internal reference average value
Control1	28.569	28.8926	28.0412	31.5693	31.9978	31.5328	29.2998	28.5561	29.0078		28.3066	28.0817	28.0061		28.1315		24.7699	24.4425	24.3701		24.5275
Control2	28.1755	27.7239	28.0366	30.8595	30.9817	31.227	28.4434	28.5565	28.1886		25.1511	25.2189	25.0791		25.1497		21.807	21.5689	21.638		21.6713
Control3	28.6154	29.0785	28.377	31.8089	31.4939	31.1869	29.6232	28.6307	28.9148		26.2593	26.1079	26.1079		26.1584		21.7734	21.6957	21.7863		21.7518
Control4	28.8349	27.0931	26.871	29.8023	29.4675	29.5315	27.0652	27.057	26.7833		17.4702	17.4188	17.6651		17.518		15.6995	15.7257	15.8241		15.7497
Control5	27.186	26.7367	26.1506	29.3175	28.8258	29.0701	27.7177	27.8668	28.0512		22.5325	22.439	22.4777		22.4831		19.5871	19.3756	19.4892		19.484
ESCC1	27.3979	27.0413	27.3823	28.2824	28.2575	28.3054	28.2536	28.3755	28.2639		26.3403	26.1496	26.2491		26.2463		22.7564	22.5793	22.3323		22.556
ESCC2	26.1606	26.2389	26.2737	27.2049	27.9672	27.0679	27.5964	26.6265	26.5269		13.7704	14.0158	14.0928		13.9597		11.7043	12.0936	12.0886		11.9622
ESCC3	25.9157	26.0297	26.0814	26.9846	27.0466	26.6165	27.2721	26.4133	26.4369		13.5354	13.7296	13.5367		13.6006		11.8049	12.0061	11.788		11.8663
ESCC4	26.8269	26.9942	26.9044	26.1132	26.1356	26.2265	27.5229	27.2685	27.0463		13.6817	13.5635	13.8572		13.7008		12.7558	12.5596	12.4396		12.585
ESCC5	29.3454	29.3336	29.056	26.1535	26.3707	26.451	27.5768	27.6546	27.3825		16.3106	16.0983	16.1524		16.1871		14.424	14.3292	14.4316		14.3949
	∆CT=CT target gene - average value of CT internal reference gene
Control1	0.437532	0.761134	-0.090289	3.43779	3.86629	3.4013	4.77235	4.02865	4.48026
Control2	3.02575	2.57422	2.88687	5.70978	5.83202	6.07731	6.77212	6.88519	6.51735
Control3	2.45697	2.92012	2.21862	5.65054	5.33551	5.02856	7.8714	6.87887	7.16296
Control4	11.3169	9.57503	9.35293	12.2843	11.9494	12.0134	11.3154	11.3073	11.0336
Control5	4.70289	4.25363	3.66755	6.83446	6.34272	6.58704	8.23378	8.3828	8.56727
ESCC1	1.15155	0.794968	1.13599	2.03607	2.01113	2.05906	5.69759	5.81953	5.70786
ESCC2	12.2009	12.2792	12.3141	13.2452	14.0076	13.1082	15.6342	14.6643	14.5647
ESCC3	12.3152	12.4292	12.4808	13.3841	13.446	13.0159	15.4058	14.547	14.5706
ESCC4	13.1261	13.2934	13.2035	12.4124	12.4348	12.5257	14.9379	14.6835	14.4613
ESCC5	13.1583	13.1465	12.8689	9.96641	10.1836	10.2639	13.1819	13.2597	12.9876
	∆ Average value of the CT control group
Control1	0.369459	0.369459	0.369459	3.56846	3.56846	3.56846	4.42709	4.42709	4.42709
Control2	2.82895	2.82895	2.82895	5.87304	5.87304	5.87304	6.72489	6.72489	6.72489
Control3	2.5319	2.5319	2.5319	5.33821	5.33821	5.33821	7.30441	7.30441	7.30441
Control4	10.0816	10.0816	10.0816	12.0824	12.0824	12.0824	11.2188	11.2188	11.2188
Control5	4.20803	4.20803	4.20803	6.58808	6.58808	6.58808	8.39462	8.39462	8.39462
Control1	0.369459	0.369459	0.369459	3.56846	3.56846	3.56846	4.42709	4.42709	4.42709
Control2	2.82895	2.82895	2.82895	5.87304	5.87304	5.87304	6.72489	6.72489	6.72489
Control3	2.5319	2.5319	2.5319	5.33821	5.33821	5.33821	7.30441	7.30441	7.30441
Control4	10.0816	10.0816	10.0816	12.0824	12.0824	12.0824	11.2188	11.2188	11.2188
Control5	4.20803	4.20803	4.20803	6.58808	6.58808	6.58808	8.39462	8.39462	8.39462
	∆∆CT=∆CT experimental group -∆CT control group average value
Control1	0.0680728	0.391675	-0.459748	-0.130675	0.297833	-0.167158	0.345265	-0.398442	0.0531762
Control2	0.196809	-0.25473	0.0579213	-0.163255	-0.0410194	0.204275	0.0472327	0.160303	-0.207536
Control3	-0.0749287	0.388214	-0.313285	0.312337	-0.00269663	-0.309641	0.56699	-0.425541	-0.141449
Control4	1.23525	-0.506574	-0.728672	0.20192	-0.132952	-0.0689672	0.0966617	0.0885209	-0.185183
Control5	0.494866	0.0456072	-0.540473	0.246388	-0.245355	-0.00103254	-0.160836	-0.0118168	0.172653
ESCC1	0.782087	0.425509	0.766536	-1.53239	-1.55733	-1.5094	1.2705	1.39244	1.28077
ESCC2	9.37197	9.45026	9.48512	7.3722	8.13453	7.23516	8.90935	7.93944	7.83986
ESCC3	9.78325	9.89727	9.94895	8.04586	8.10782	7.67771	8.10141	7.24262	7.26618
ESCC4	3.04446	3.21177	3.12194	0.32998	0.352369	0.443332	3.71913	3.46478	3.24255
ESCC5	8.95027	8.93847	8.66083	3.37833	3.59551	3.67585	4.78726	4.86506	4.59299
	2^-∆∆CT
Control1	0.953911	0.762244	1.3753	1.09481	0.813473	1.12284	0.787163	1.31808	0.963812
Control2	0.872478	1.19311	0.960647	1.11981	1.02884	0.867975	0.967791	0.894837	1.15471
Control3	1.05331	0.764075	1.24253	0.805336	1.00187	1.2394	0.675024	1.34308	1.10301
Control4	0.42477	1.42067	1.65711	0.869393	1.09654	1.04897	0.935194	0.940486	1.13696
Control5	0.709628	0.968882	1.45445	0.843005	1.18538	1.00072	1.11793	1.00822	0.88721
ESCC1	0.581525	0.744576	0.587827	2.89264	2.94309	2.84691	0.414516	0.38092	0.411576
ESCC2	0.00150923	0.00142952	0.00139539	0.00603595	0.00355846	0.00663742	0.00207978	0.00407372	0.00436483
ESCC3	0.00113487	0.00104863	0.00101174	0.00378402	0.00362497	0.00488404	0.0036411	0.00660321	0.00649622
ESCC4	0.121207	0.107935	0.114869	0.795548	0.783297	0.735434	0.0759331	0.0905727	0.105657
ESCC5	0.00202163	0.00203823	0.00247076	0.0961659	0.0827265	0.0782455	0.0362152	0.034314	0.0414354
